# Supplementary material for: Foliar Diseases and the Associated Fungi in Rice Cultivated in Kenya
Source: Plants (Basel). 2022 May 7;11(9):1264. doi: 10.3390/plants11091264 (PMC9105481; doi:10.3390/plants11091264)
Supplement: Supplementary file 1 [file plants-11-01264-s001.zip]

Archive with 2 entries (2 files):
- plants-1645567-Supplementary.pdf
- Supplemental Table S2 data from NCBI and UNITE for fungal genera.xlsx
