# Supplementary material for: Foliar Diseases and the Associated Fungi in Rice Cultivated in Kenya
Source: Plants (Basel). 2022 May 7;11(9):1264. doi: 10.3390/plants11091264 (PMC9105481; doi:10.3390/plants11091264)
Supplement: Supplementary file 1 [file plants-11-01264-s001.zip › Supplemental Table S2 data from NCBI and UNITE for fungal genera.xlsx]

## Sheet: Sheet1
NCBI BLAST								UNITE
qseqid	pident	length	mismatch	evalue	bitscore	qcovs	salltitles	qseqid	sseqid	pident	length	mismatch	evalue	bitscore	qcovs
MWL31	100	554	0	0	1024	100	Fusarium equiseti strain ZMXR31 small subunit ribosomal RNA gene, partial sequence; internal transcribed spacer 1, 5.8S ribosomal RNA gene, and internal transcribed spacer 2, complete sequence; and large subunit ribosomal RNA gene, partial sequence	MWL31	Gibberella_intricans	99.781	456	1	0	837	82
MWL31	100	554	0	0	1024	100	Fusarium equiseti strain ZMXR1 small subunit ribosomal RNA gene, partial sequence; internal transcribed spacer 1, 5.8S ribosomal RNA gene, and internal transcribed spacer 2, complete sequence; and large subunit ribosomal RNA gene, partial sequence	MWL31	Fusarium_sp	97.807	456	9	0	785	82
MWL31	100	554	0	0	1024	100	Fusarium equiseti strain ZMGR23 small subunit ribosomal RNA gene, partial sequence; internal transcribed spacer 1, 5.8S ribosomal RNA gene, and internal transcribed spacer 2, complete sequence; and large subunit ribosomal RNA gene, partial sequence	MWL31	Fusarium_oxysporum	93.878	490	22	0	732	88
MWL31	100	554	0	0	1024	100	Fusarium sp. strain SP32 small subunit ribosomal RNA gene, partial sequence; internal transcribed spacer 1, 5.8S ribosomal RNA gene, and internal transcribed spacer 2, complete sequence; and large subunit ribosomal RNA gene, partial sequence	MWL31	Fusarium_polyphialidicum	95.662	461	11	0	732	82
MWL31	100	554	0	0	1024	100	Fusarium equiseti strain G388 small subunit ribosomal RNA gene, partial sequence; internal transcribed spacer 1, 5.8S ribosomal RNA gene, and internal transcribed spacer 2, complete sequence; and large subunit ribosomal RNA gene, partial sequence	MWL31	Fusarium_kyushuense	95.425	459	16	0	726	82
MWL32	100	560	0	0	1035	100	Cladosporium cladosporioides isolate RM253 small subunit ribosomal RNA gene, partial sequence; internal transcribed spacer 1, 5.8S ribosomal RNA gene, and internal transcribed spacer 2, complete sequence; and large subunit ribosomal RNA gene, partial sequence	MWL32	Cladosporium_delicatulum	99.799	498	1	0	915	89
MWL32	100	560	0	0	1035	100	Cladosporium sp. isolate RRT-P5 small subunit ribosomal RNA gene, partial sequence; internal transcribed spacer 1, 5.8S ribosomal RNA gene, and internal transcribed spacer 2, complete sequence; and large subunit ribosomal RNA gene, partial sequence	MWL32	Cladosporium_ramotenellum	98.6	500	5	0	883	89
MWL32	100	560	0	0	1035	100	Cladosporium sp. isolate RRT-P3 small subunit ribosomal RNA gene, partial sequence; internal transcribed spacer 1, 5.8S ribosomal RNA gene, and internal transcribed spacer 2, complete sequence; and large subunit ribosomal RNA gene, partial sequence	MWL32	Cladosporium_flabelliforme	98.975	488	4	0	872	87
MWL32	100	560	0	0	1035	100	Cladosporium anthropophilum culture CPC:22272 18S ribosomal RNA gene, partial sequence; internal transcribed spacer 1, 5.8S ribosomal RNA gene, and internal transcribed spacer 2, complete sequence; and 28S ribosomal RNA gene, partial sequence	MWL32	Mycosphaerella_tassiana	97.456	511	10	0	869	91
MWL32	100	560	0	0	1035	100	Cladosporium anthropophilum culture personal:Jos:Houbraken:DTO:324-D3 small subunit ribosomal RNA gene, partial sequence; internal transcribed spacer 1, 5.8S ribosomal RNA gene, and internal transcribed spacer 2, complete sequence; and large subunit ribosomal RNA gene, partial sequence	MWL32	Cladosporium_langeronii	98.529	476	6	0	839	85
MWN28	100	560	0	0	1035	100	Cladosporium cladosporioides isolate RM253 small subunit ribosomal RNA gene, partial sequence; internal transcribed spacer 1, 5.8S ribosomal RNA gene, and internal transcribed spacer 2, complete sequence; and large subunit ribosomal RNA gene, partial sequence	MWN28	Cladosporium_delicatulum	99.799	498	1	0	915	89
MWN28	100	560	0	0	1035	100	Cladosporium sp. isolate RRT-P5 small subunit ribosomal RNA gene, partial sequence; internal transcribed spacer 1, 5.8S ribosomal RNA gene, and internal transcribed spacer 2, complete sequence; and large subunit ribosomal RNA gene, partial sequence	MWN28	Cladosporium_ramotenellum	98.6	500	5	0	883	89
MWN28	100	560	0	0	1035	100	Cladosporium sp. isolate RRT-P3 small subunit ribosomal RNA gene, partial sequence; internal transcribed spacer 1, 5.8S ribosomal RNA gene, and internal transcribed spacer 2, complete sequence; and large subunit ribosomal RNA gene, partial sequence	MWN28	Cladosporium_flabelliforme	98.975	488	4	0	872	87
MWN28	100	560	0	0	1035	100	Cladosporium anthropophilum culture CPC:22272 18S ribosomal RNA gene, partial sequence; internal transcribed spacer 1, 5.8S ribosomal RNA gene, and internal transcribed spacer 2, complete sequence; and 28S ribosomal RNA gene, partial sequence	MWN28	Mycosphaerella_tassiana	97.456	511	10	0	869	91
MWN28	100	560	0	0	1035	100	Cladosporium anthropophilum culture personal:Jos:Houbraken:DTO:324-D3 small subunit ribosomal RNA gene, partial sequence; internal transcribed spacer 1, 5.8S ribosomal RNA gene, and internal transcribed spacer 2, complete sequence; and large subunit ribosomal RNA gene, partial sequence	MWN28	Cladosporium_langeronii	98.529	476	6	0	839	85
Sub_17	99.815	541	1	0	994	100	Cladosporium sp. strain GBC-Fungus39 small subunit ribosomal RNA gene, partial sequence; internal transcribed spacer 1, 5.8S ribosomal RNA gene, and internal transcribed spacer 2, complete sequence; and large subunit ribosomal RNA gene, partial sequence	Sub_17	Cladosporium_delicatulum	99.793	482	1	0	885	89
Sub_17	99.815	541	0	0	992	100	Uncultured Cladosporium clone D1702ITS small subunit ribosomal RNA gene, partial sequence; internal transcribed spacer 1, 5.8S ribosomal RNA gene, and internal transcribed spacer 2, complete sequence; and large subunit ribosomal RNA gene, partial sequence	Sub_17	Cladosporium_ramotenellum	98.554	484	5	0	854	89
Sub_17	99.815	541	0	0	992	100	Cladosporium tenuissimum 18S rRNA gene (partial), 5.8S rRNA gene, 28S rRNA gene (partial), internal transcribed spacer 1 (ITS1) and internal transcribed spacer 2 (ITS2), strain CBS 674.82	Sub_17	Cladosporium_flabelliforme	98.938	471	4	0	841	87
Sub_17	99.815	540	0	0	990	99	Uncultured fungus clone ZSYN201307-52 small subunit ribosomal RNA gene, partial sequence; internal transcribed spacer 1, 5.8S ribosomal RNA gene, and internal transcribed spacer 2, complete sequence; and large subunit ribosomal RNA gene, partial sequence	Sub_17	Cladosporium_langeronii	98.529	476	6	0	839	88
Sub_17	99.815	540	0	0	990	99	Uncultured fungus clone ZSYN201307-28 small subunit ribosomal RNA gene, partial sequence; internal transcribed spacer 1, 5.8S ribosomal RNA gene, and internal transcribed spacer 2, complete sequence; and large subunit ribosomal RNA gene, partial sequence	Sub_17	Mycosphaerella_tassiana	97.374	495	10	0	839	91
Sub_20	100	568	0	0	1050	99	Cladosporium anthropophilum culture CPC:22272 18S ribosomal RNA gene, partial sequence; internal transcribed spacer 1, 5.8S ribosomal RNA gene, and internal transcribed spacer 2, complete sequence; and 28S ribosomal RNA gene, partial sequence	Sub_20	Cladosporium_delicatulum	99.799	498	1	0	915	87
Sub_20	99.825	571	0	0	1048	100	Cladosporium anthropophilum culture personal:Jos:Houbraken:DTO:324-D3 small subunit ribosomal RNA gene, partial sequence; internal transcribed spacer 1, 5.8S ribosomal RNA gene, and internal transcribed spacer 2, complete sequence; and large subunit ribosomal RNA gene, partial sequence	Sub_20	Cladosporium_ramotenellum	98.6	500	5	0	883	88
Sub_20	99.825	571	0	0	1048	100	Cladosporium anthropophilum culture personal:Jos:Houbraken:DTO:324-C4 small subunit ribosomal RNA gene, partial sequence; internal transcribed spacer 1, 5.8S ribosomal RNA gene, and internal transcribed spacer 2, complete sequence; and large subunit ribosomal RNA gene, partial sequence	Sub_20	Cladosporium_flabelliforme	98.975	488	4	0	872	86
Sub_20	99.825	571	0	0	1048	100	Cladosporium anthropophilum culture personal:Jos:Houbraken:DTO:323-D9 small subunit ribosomal RNA gene, partial sequence; internal transcribed spacer 1, 5.8S ribosomal RNA gene, and internal transcribed spacer 2, complete sequence; and large subunit ribosomal RNA gene, partial sequence	Sub_20	Mycosphaerella_tassiana	97.456	511	10	0	869	89
Sub_20	99.825	571	0	0	1048	100	Cladosporium anthropophilum culture personal:Jos:Houbraken:DTO:323-D8 small subunit ribosomal RNA gene, partial sequence; internal transcribed spacer 1, 5.8S ribosomal RNA gene, and internal transcribed spacer 2, complete sequence; and large subunit ribosomal RNA gene, partial sequence	Sub_20	Cladosporium_langeronii	98.529	476	6	0	839	84
Sub_22	100	569	0	0	1051	99	Cladosporium anthropophilum culture CPC:22272 18S ribosomal RNA gene, partial sequence; internal transcribed spacer 1, 5.8S ribosomal RNA gene, and internal transcribed spacer 2, complete sequence; and 28S ribosomal RNA gene, partial sequence	Sub_22	Cladosporium_delicatulum	99.799	498	1	0	915	87
Sub_22	99.825	572	0	0	1050	99	Cladosporium anthropophilum culture personal:Jos:Houbraken:DTO:324-D3 small subunit ribosomal RNA gene, partial sequence; internal transcribed spacer 1, 5.8S ribosomal RNA gene, and internal transcribed spacer 2, complete sequence; and large subunit ribosomal RNA gene, partial sequence	Sub_22	Cladosporium_ramotenellum	98.6	500	5	0	883	87
Sub_22	99.825	572	0	0	1050	99	Cladosporium anthropophilum culture personal:Jos:Houbraken:DTO:324-C4 small subunit ribosomal RNA gene, partial sequence; internal transcribed spacer 1, 5.8S ribosomal RNA gene, and internal transcribed spacer 2, complete sequence; and large subunit ribosomal RNA gene, partial sequence	Sub_22	Cladosporium_flabelliforme	98.975	488	4	0	872	85
Sub_22	99.825	572	0	0	1050	99	Cladosporium anthropophilum culture personal:Jos:Houbraken:DTO:323-D9 small subunit ribosomal RNA gene, partial sequence; internal transcribed spacer 1, 5.8S ribosomal RNA gene, and internal transcribed spacer 2, complete sequence; and large subunit ribosomal RNA gene, partial sequence	Sub_22	Mycosphaerella_tassiana	97.456	511	10	0	869	89
Sub_22	99.825	572	0	0	1050	99	Cladosporium anthropophilum culture personal:Jos:Houbraken:DTO:323-D8 small subunit ribosomal RNA gene, partial sequence; internal transcribed spacer 1, 5.8S ribosomal RNA gene, and internal transcribed spacer 2, complete sequence; and large subunit ribosomal RNA gene, partial sequence	Sub_22	Cladosporium_langeronii	98.529	476	6	0	839	83
Sub_30	100	569	0	0	1051	99	Cladosporium anthropophilum culture CPC:22272 18S ribosomal RNA gene, partial sequence; internal transcribed spacer 1, 5.8S ribosomal RNA gene, and internal transcribed spacer 2, complete sequence; and 28S ribosomal RNA gene, partial sequence	Sub_30	Cladosporium_delicatulum	99.799	498	1	0	915	87
Sub_30	99.825	572	0	0	1050	99	Cladosporium anthropophilum culture personal:Jos:Houbraken:DTO:324-D3 small subunit ribosomal RNA gene, partial sequence; internal transcribed spacer 1, 5.8S ribosomal RNA gene, and internal transcribed spacer 2, complete sequence; and large subunit ribosomal RNA gene, partial sequence	Sub_30	Cladosporium_ramotenellum	98.6	500	5	0	883	87
Sub_30	99.825	572	0	0	1050	99	Cladosporium anthropophilum culture personal:Jos:Houbraken:DTO:324-C4 small subunit ribosomal RNA gene, partial sequence; internal transcribed spacer 1, 5.8S ribosomal RNA gene, and internal transcribed spacer 2, complete sequence; and large subunit ribosomal RNA gene, partial sequence	Sub_30	Cladosporium_flabelliforme	98.975	488	4	0	872	85
Sub_30	99.825	572	0	0	1050	99	Cladosporium anthropophilum culture personal:Jos:Houbraken:DTO:323-D9 small subunit ribosomal RNA gene, partial sequence; internal transcribed spacer 1, 5.8S ribosomal RNA gene, and internal transcribed spacer 2, complete sequence; and large subunit ribosomal RNA gene, partial sequence	Sub_30	Mycosphaerella_tassiana	97.456	511	10	0	869	89
Sub_30	99.825	572	0	0	1050	99	Cladosporium anthropophilum culture personal:Jos:Houbraken:DTO:323-D8 small subunit ribosomal RNA gene, partial sequence; internal transcribed spacer 1, 5.8S ribosomal RNA gene, and internal transcribed spacer 2, complete sequence; and large subunit ribosomal RNA gene, partial sequence	Sub_30	Cladosporium_langeronii	98.529	476	6	0	839	83
Sub_31	99.827	578	1	0	1062	99	Cladosporium xylophilum isolate FR1801 small subunit ribosomal RNA gene, partial sequence; internal transcribed spacer 1, 5.8S ribosomal RNA gene, and internal transcribed spacer 2, complete sequence; and large subunit ribosomal RNA gene, partial sequence	Sub_31	Cladosporium_delicatulum	99.799	498	1	0	915	86
Sub_31	99.655	580	0	0	1059	100	Cladosporium anthropophilum culture personal:Jos:Houbraken:DTO:324-D3 small subunit ribosomal RNA gene, partial sequence; internal transcribed spacer 1, 5.8S ribosomal RNA gene, and internal transcribed spacer 2, complete sequence; and large subunit ribosomal RNA gene, partial sequence	Sub_31	Cladosporium_ramotenellum	98.6	500	5	0	883	86
Sub_31	99.655	580	0	0	1059	100	Cladosporium anthropophilum culture personal:Jos:Houbraken:DTO:324-C4 small subunit ribosomal RNA gene, partial sequence; internal transcribed spacer 1, 5.8S ribosomal RNA gene, and internal transcribed spacer 2, complete sequence; and large subunit ribosomal RNA gene, partial sequence	Sub_31	Cladosporium_flabelliforme	98.975	488	4	0	872	84
Sub_31	99.655	580	0	0	1059	100	Cladosporium anthropophilum culture personal:Jos:Houbraken:DTO:323-D9 small subunit ribosomal RNA gene, partial sequence; internal transcribed spacer 1, 5.8S ribosomal RNA gene, and internal transcribed spacer 2, complete sequence; and large subunit ribosomal RNA gene, partial sequence	Sub_31	Mycosphaerella_tassiana	97.456	511	10	0	869	88
Sub_31	99.655	580	0	0	1059	100	Cladosporium anthropophilum culture personal:Jos:Houbraken:DTO:323-D8 small subunit ribosomal RNA gene, partial sequence; internal transcribed spacer 1, 5.8S ribosomal RNA gene, and internal transcribed spacer 2, complete sequence; and large subunit ribosomal RNA gene, partial sequence	Sub_31	Cladosporium_langeronii	98.529	476	6	0	839	82
Sub_32	99.484	581	2	0	1055	99	Cladosporium sp. strain 19LRHA003 small subunit ribosomal RNA gene, partial sequence; internal transcribed spacer 1, 5.8S ribosomal RNA gene, and internal transcribed spacer 2, complete sequence; and large subunit ribosomal RNA gene, partial sequence	Sub_32	Cladosporium_delicatulum	99.598	498	2	0	909	85
Sub_32	99.314	583	3	0	1053	99	Cladosporium sp. strain 19LRHA001 small subunit ribosomal RNA gene, partial sequence; internal transcribed spacer 1, 5.8S ribosomal RNA gene, and internal transcribed spacer 2, complete sequence; and large subunit ribosomal RNA gene, partial sequence	Sub_32	Cladosporium_ramotenellum	98.4	500	6	0	878	85
Sub_32	99.31	580	2	0	1048	99	Cladosporium australiense isolate MoEF029 small subunit ribosomal RNA gene, partial sequence; internal transcribed spacer 1, 5.8S ribosomal RNA gene, and internal transcribed spacer 2, complete sequence; and large subunit ribosomal RNA gene, partial sequence	Sub_32	Cladosporium_flabelliforme	98.77	488	5	0	867	83
Sub_32	99.824	569	1	0	1046	97	Cladosporium anthropophilum culture CPC:22272 18S ribosomal RNA gene, partial sequence; internal transcribed spacer 1, 5.8S ribosomal RNA gene, and internal transcribed spacer 2, complete sequence; and 28S ribosomal RNA gene, partial sequence	Sub_32	Mycosphaerella_tassiana	97.26	511	11	0	863	87
Sub_32	99.65	572	1	0	1044	97	Cladosporium anthropophilum culture personal:Jos:Houbraken:DTO:324-D3 small subunit ribosomal RNA gene, partial sequence; internal transcribed spacer 1, 5.8S ribosomal RNA gene, and internal transcribed spacer 2, complete sequence; and large subunit ribosomal RNA gene, partial sequence	Sub_32	Cladosporium_langeronii	98.319	476	7	0	833	81
D_2	100	555	0	0	1026	100	Fusarium sp. strain UFSMQ32 18S ribosomal RNA gene, partial sequence; internal transcribed spacer 1, 5.8S ribosomal RNA gene, and internal transcribed spacer 2, complete sequence; and 28S ribosomal RNA gene, partial sequence	D_2	Gibberella_circinata	100	457	0	0	845	82
D_2	100	555	0	0	1026	100	Fusarium sp. 4 BRO-2013 18S ribosomal RNA gene, partial sequence; internal transcribed spacer 1, 5.8S ribosomal RNA gene, and internal transcribed spacer 2, complete sequence; and 28S ribosomal RNA gene, partial sequence	D_2	Fusarium_oxysporum	97.951	488	7	0	843	88
D_2	100	555	0	0	1026	100	Fusarium sterilihyphosum isolate EFA 6FSRG 18S ribosomal RNA gene, partial sequence; internal transcribed spacer 1, 5.8S ribosomal RNA gene, and internal transcribed spacer 2, complete sequence; and 28S ribosomal RNA gene, partial sequence	D_2	Fusarium_bactridioides	99.781	457	1	0	839	82
D_2	100	555	0	0	1026	100	Fusarium succisae strain AAFC-Fcir-013 18S ribosomal RNA gene, partial sequence; internal transcribed spacer 1, 5.8S ribosomal RNA gene, and internal transcribed spacer 2, complete sequence; and 28S ribosomal RNA gene, partial sequence	D_2	Fusarium_guttiforme	99.562	457	2	0	833	82
D_2	100	555	0	0	1026	100	Fusarium succisae strain AAFC-Fcir-001 18S ribosomal RNA gene, partial sequence; internal transcribed spacer 1, 5.8S ribosomal RNA gene, and internal transcribed spacer 2, complete sequence; and 28S ribosomal RNA gene, partial sequence	D_2	Fusarium_begoniae	99.344	457	3	0	828	82
D_3	99.644	562	1	0	1026	100	Fusarium sp. clone SF_986 small subunit ribosomal RNA gene, partial sequence; internal transcribed spacer 1, 5.8S ribosomal RNA gene, and internal transcribed spacer 2, complete sequence; and large subunit ribosomal RNA gene, partial sequence	D_3	Fusarium_guttiforme	99.781	457	1	0	839	81
D_3	99.644	562	1	0	1026	100	Fusarium sp. clone SF_978 small subunit ribosomal RNA gene, partial sequence; internal transcribed spacer 1, 5.8S ribosomal RNA gene, and internal transcribed spacer 2, complete sequence; and large subunit ribosomal RNA gene, partial sequence	D_3	Gibberella_circinata	99.781	457	1	0	839	81
D_3	99.644	562	1	0	1026	100	Fusarium sp. clone SF_970 small subunit ribosomal RNA gene, partial sequence; internal transcribed spacer 1, 5.8S ribosomal RNA gene, and internal transcribed spacer 2, complete sequence; and large subunit ribosomal RNA gene, partial sequence	D_3	Fusarium_oxysporum	97.746	488	8	0	837	87
D_3	99.644	562	1	0	1026	100	Fusarium sp. clone SF_910 small subunit ribosomal RNA gene, partial sequence; internal transcribed spacer 1, 5.8S ribosomal RNA gene, and internal transcribed spacer 2, complete sequence; and large subunit ribosomal RNA gene, partial sequence	D_3	Fusarium_bactridioides	99.562	457	2	0	833	81
D_3	99.644	562	1	0	1026	100	Fusarium sp. clone SF_754 small subunit ribosomal RNA gene, partial sequence; internal transcribed spacer 1, 5.8S ribosomal RNA gene, and internal transcribed spacer 2, complete sequence; and large subunit ribosomal RNA gene, partial sequence	D_3	Fusarium_ramigenum	99.562	457	2	0	833	81
DM_2	100	548	0	0	1013	100	Fusarium equiseti isolate RM140 small subunit ribosomal RNA gene, partial sequence; internal transcribed spacer 1, 5.8S ribosomal RNA gene, and internal transcribed spacer 2, complete sequence; and large subunit ribosomal RNA gene, partial sequence	DM_2	Gibberella_intricans	99.561	456	2	0	832	83
DM_2	100	548	0	0	1013	100	Fusarium equiseti strain mlt7 small subunit ribosomal RNA gene, partial sequence; internal transcribed spacer 1, 5.8S ribosomal RNA gene, and internal transcribed spacer 2, complete sequence; and large subunit ribosomal RNA gene, partial sequence	DM_2	Fusarium_sp	98.026	456	8	0	791	83
DM_2	100	548	0	0	1013	100	Fusarium sp. 3C4 18S ribosomal RNA gene, partial sequence; internal transcribed spacer 1, 5.8S ribosomal RNA gene, and internal transcribed spacer 2, complete sequence; and 28S ribosomal RNA gene, partial sequence	DM_2	Fusarium_oxysporum	93.878	490	22	0	732	89
DM_2	100	548	0	0	1013	100	Fusarium equiseti voucher RIFA 203 18S ribosomal RNA gene, partial sequence; internal transcribed spacer 1, 5.8S ribosomal RNA gene, and internal transcribed spacer 2, complete sequence; and 28S ribosomal RNA gene, partial sequence	DM_2	Fusarium_polyphialidicum	95.435	460	14	0	726	83
DM_2	100	548	0	0	1013	100	Fusarium equiseti strain M42 18S ribosomal RNA gene, partial sequence; internal transcribed spacer 1, 5.8S ribosomal RNA gene, and internal transcribed spacer 2, complete sequence; and 28S ribosomal RNA gene, partial sequence	DM_2	Fusarium_kyushuense	95.207	459	17	0	721	83
MWL36	99.643	560	1	0	1022	96	Alternaria padwickii isolate PRW1 small subunit ribosomal RNA gene, partial sequence; internal transcribed spacer 1, 5.8S ribosomal RNA gene, and internal transcribed spacer 2, complete sequence; and large subunit ribosomal RNA gene, partial sequence	MWL36	Coniothyrium_multiporum	94.912	452	20	0	704	78
MWL36	99.643	560	1	0	1022	96	Alternaria padwickii isolate LTM10 small subunit ribosomal RNA gene, partial sequence; internal transcribed spacer 1, 5.8S ribosomal RNA gene, and internal transcribed spacer 2, complete sequence; and large subunit ribosomal RNA gene, partial sequence	MWL36	Coniothyrium_dolichi	94.168	463	23	0	702	79
MWL36	98.93	561	4	0	1002	96	Alternaria padwickii isolate LTEO1 small subunit ribosomal RNA gene, partial sequence; internal transcribed spacer 1, 5.8S ribosomal RNA gene, and internal transcribed spacer 2, complete sequence; and large subunit ribosomal RNA gene, partial sequence	MWL36	Pleosporales_sp	100	372	0	0	688	64
MWL36	99.634	547	0	0	998	94	Dendryphiella sp. BR354 18S ribosomal RNA gene, partial sequence; internal transcribed spacer 1, 5.8S ribosomal RNA gene, and internal transcribed spacer 2, complete sequence; and 28S ribosomal RNA gene, partial sequence<>Dendryphiella sp. strain APBSMLF122 18S ribosomal RNA gene, partial sequence	MWL36	Ascomycota_sp	93.737	463	21	0	688	78
MWL36	99.277	553	0	0	996	95	Curvularia lunata isolate ps-16 internal transcribed spacer 1, partial sequence; 5.8S ribosomal RNA gene and internal transcribed spacer 2, complete sequence; and large subunit ribosomal RNA gene, partial sequence	MWL36	Coniothyrium_sp	95.183	436	17	0	686	75
MWN31	100	585	0	0	1081	99	Alternaria alternata strain ZMGRS1 small subunit ribosomal RNA gene, partial sequence; internal transcribed spacer 1, 5.8S ribosomal RNA gene, and internal transcribed spacer 2, complete sequence; and large subunit ribosomal RNA gene, partial sequence	MWN31	Alternaria_betae-kenyensis	99.419	516	1	0	935	88
MWN31	100	585	0	0	1081	99	Alternaria alternata genes for 18S rRNA, ITS1, 5.8S rRNA, ITS2, 28S rRNA, partial and complete sequence, isolate: 15-321	MWN31	Alternaria_iridiaustralis	99.419	516	2	0	935	88
MWN31	100	584	0	0	1079	99	Uncultured fungus clone ZMTWL201209-30 small subunit ribosomal RNA gene, partial sequence; internal transcribed spacer 1, 5.8S ribosomal RNA gene, and internal transcribed spacer 2, complete sequence; and large subunit ribosomal RNA gene, partial sequence	MWN31	Alternaria_alternata	99.793	482	0	0	883	82
MWN31	100	584	0	0	1079	99	Uncultured fungus clone ZMTWL201209-29 small subunit ribosomal RNA gene, partial sequence; internal transcribed spacer 1, 5.8S ribosomal RNA gene, and internal transcribed spacer 2, complete sequence; and large subunit ribosomal RNA gene, partial sequence	MWN31	Alternaria_angustiovoidea	99.793	482	0	0	883	82
MWN31	100	584	0	0	1079	99	Uncultured fungus clone ZSY201307-20 small subunit ribosomal RNA gene, partial sequence; internal transcribed spacer 1, 5.8S ribosomal RNA gene, and internal transcribed spacer 2, complete sequence; and large subunit ribosomal RNA gene, partial sequence	MWN31	Alternaria_eichhorniae	99.579	475	2	0	867	81
MWN37	100	556	0	0	1027	99	Fusarium equiseti isolate N-11-2 small subunit ribosomal RNA gene, partial sequence; internal transcribed spacer 1, 5.8S ribosomal RNA gene, and internal transcribed spacer 2, complete sequence; and large subunit ribosomal RNA gene, partial sequence	MWN37	Gibberella_intricans	99.342	456	3	0	826	82
MWN37	100	556	0	0	1027	99	Fusarium equiseti isolate N-1-1 small subunit ribosomal RNA gene, partial sequence; internal transcribed spacer 1, 5.8S ribosomal RNA gene, and internal transcribed spacer 2, complete sequence; and large subunit ribosomal RNA gene, partial sequence	MWN37	Fusarium_sp	98.246	456	7	0	797	82
MWN37	100	556	0	0	1027	99	Fusarium sp. isolate DSM100287_DF16_RLCS18 small subunit ribosomal RNA gene, partial sequence; internal transcribed spacer 1, 5.8S ribosomal RNA gene, and internal transcribed spacer 2, complete sequence; and large subunit ribosomal RNA gene, partial sequence	MWN37	Fusarium_oxysporum	93.673	490	23	0	726	87
MWN37	100	556	0	0	1027	99	Fusarium equiseti isolate RM6 small subunit ribosomal RNA gene, partial sequence; internal transcribed spacer 1, 5.8S ribosomal RNA gene, and internal transcribed spacer 2, complete sequence; and large subunit ribosomal RNA gene, partial sequence	MWN37	Fusarium_polyphialidicum	95.217	460	15	0	721	82
MWN37	100	556	0	0	1027	99	Fusarium equiseti isolate RM271 small subunit ribosomal RNA gene, partial sequence; internal transcribed spacer 1, 5.8S ribosomal RNA gene, and internal transcribed spacer 2, complete sequence; and large subunit ribosomal RNA gene, partial sequence	MWN37	Fusarium_kyushuense	94.989	459	18	0	715	82
MWN43	100	584	0	0	1079	100	Alternaria alternata strain Col-3 small subunit ribosomal RNA gene, partial sequence; internal transcribed spacer 1, 5.8S ribosomal RNA gene, and internal transcribed spacer 2, complete sequence; and large subunit ribosomal RNA gene, partial sequence	MWN43	Alternaria_iridiaustralis	99.612	515	2	0	941	88
MWN43	100	584	0	0	1079	100	Alternaria angustiovoidea isolate BM15 small subunit ribosomal RNA gene, partial sequence; internal transcribed spacer 1, 5.8S ribosomal RNA gene, and internal transcribed spacer 2, complete sequence; and large subunit ribosomal RNA gene, partial sequence	MWN43	Alternaria_betae-kenyensis	99.612	515	1	0	939	88
MWN43	100	584	0	0	1079	100	Alternaria tenuissima strain MEFC048 small subunit ribosomal RNA gene, partial sequence; internal transcribed spacer 1, 5.8S ribosomal RNA gene, and internal transcribed spacer 2, complete sequence; and large subunit ribosomal RNA gene, partial sequence	MWN43	Alternaria_alternata	100	481	0	0	889	82
MWN43	100	584	0	0	1079	100	Alternaria tenuissima genes for 18S rRNA, ITS1, 5.8S rRNA, ITS2, 28S rRNA, partial and complete sequence, isolate: 15-243	MWN43	Alternaria_angustiovoidea	100	481	0	0	889	82
MWN43	100	584	0	0	1079	100	Alternaria alternata strain HZ1111 18S ribosomal RNA gene, partial sequence; internal transcribed spacer 1, 5.8S ribosomal RNA gene, and internal transcribed spacer 2, complete sequence; and 28S ribosomal RNA gene, partial sequence	MWN43	Alternaria_eichhorniae	99.376	481	2	0	870	82
O	99.819	554	1	0	1018	96	Alternaria padwickii isolate PRW1 small subunit ribosomal RNA gene, partial sequence; internal transcribed spacer 1, 5.8S ribosomal RNA gene, and internal transcribed spacer 2, complete sequence; and large subunit ribosomal RNA gene, partial sequence	O	Coniothyrium_multiporum	94.912	452	20	0	704	78
O	99.819	554	1	0	1018	96	Alternaria padwickii isolate LTM10 small subunit ribosomal RNA gene, partial sequence; internal transcribed spacer 1, 5.8S ribosomal RNA gene, and internal transcribed spacer 2, complete sequence; and large subunit ribosomal RNA gene, partial sequence	O	Coniothyrium_dolichi	94.168	463	23	0	702	80
O	99.099	555	4	0	996	96	Alternaria padwickii isolate LTEO1 small subunit ribosomal RNA gene, partial sequence; internal transcribed spacer 1, 5.8S ribosomal RNA gene, and internal transcribed spacer 2, complete sequence; and large subunit ribosomal RNA gene, partial sequence	O	Pleosporales_sp	100	372	0	0	688	64
O	99.815	541	0	0	992	94	Dendryphiella sp. UOC/PTS/RDWW-12 internal transcribed spacer 1, partial sequence; 5.8S ribosomal RNA gene and internal transcribed spacer 2, complete sequence; and 28S ribosomal RNA gene, partial sequence	O	Ascomycota_sp	93.737	463	21	0	688	79
O	99.274	551	0	0	992	95	Curvularia lunata isolate ps-16 internal transcribed spacer 1, partial sequence; 5.8S ribosomal RNA gene and internal transcribed spacer 2, complete sequence; and large subunit ribosomal RNA gene, partial sequence	O	Coniothyrium_sp	95.183	436	17	0	686	75
Sub57	100	560	0	0	1035	99	Fusarium sp. P22E2 18S ribosomal RNA gene, partial sequence; internal transcribed spacer 1, 5.8S ribosomal RNA gene, and internal transcribed spacer 2, complete sequence; and 28S ribosomal RNA gene, partial sequence	Sub57	Gibberella_intricans	99.561	456	2	0	832	81
Sub57	99.822	561	1	0	1031	99	Fusarium sp. isolate RM33 small subunit ribosomal RNA gene, partial sequence; internal transcribed spacer 1, 5.8S ribosomal RNA gene, and internal transcribed spacer 2, complete sequence; and large subunit ribosomal RNA gene, partial sequence	Sub57	Fusarium_sp	98.026	456	8	0	791	81
Sub57	99.822	562	0	0	1031	99	Fusarium sp. 3C4 18S ribosomal RNA gene, partial sequence; internal transcribed spacer 1, 5.8S ribosomal RNA gene, and internal transcribed spacer 2, complete sequence; and 28S ribosomal RNA gene, partial sequence	Sub57	Fusarium_oxysporum	93.878	490	22	0	732	86
Sub57	99.822	562	0	0	1031	99	Fusarium equiseti strain M42 18S ribosomal RNA gene, partial sequence; internal transcribed spacer 1, 5.8S ribosomal RNA gene, and internal transcribed spacer 2, complete sequence; and 28S ribosomal RNA gene, partial sequence	Sub57	Fusarium_polyphialidicum	95.435	460	14	0	726	81
Sub57	100	558	0	0	1031	99	Fusarium equiseti strain M13 18S ribosomal RNA gene, partial sequence; internal transcribed spacer 1, 5.8S ribosomal RNA gene, and internal transcribed spacer 2, complete sequence; and 28S ribosomal RNA gene, partial sequence	Sub57	Fusarium_kyushuense	95.207	459	17	0	721	81
Sub58	98.812	589	4	0	1046	99	Fusarium equiseti strain TH04-1-1 small subunit ribosomal RNA gene, partial sequence; internal transcribed spacer 1, 5.8S ribosomal RNA gene, and internal transcribed spacer 2, complete sequence; and large subunit ribosomal RNA gene, partial sequence	Sub58	Gibberella_intricans	99.561	456	2	0	832	78
Sub58	98.812	589	4	0	1046	99	Fusarium equiseti isolate EF-2 small subunit ribosomal RNA gene, partial sequence; internal transcribed spacer 1, 5.8S ribosomal RNA gene, and internal transcribed spacer 2, complete sequence; and large subunit ribosomal RNA gene, partial sequence	Sub58	Fusarium_sp	98.026	456	8	0	791	78
Sub58	99.304	575	2	0	1038	98	Fusarium equiseti isolate N-11-2 small subunit ribosomal RNA gene, partial sequence; internal transcribed spacer 1, 5.8S ribosomal RNA gene, and internal transcribed spacer 2, complete sequence; and large subunit ribosomal RNA gene, partial sequence	Sub58	Fusarium_oxysporum	93.878	490	22	0	732	83
Sub58	99.648	568	2	0	1038	97	Fusarium sp. isolate RM33 small subunit ribosomal RNA gene, partial sequence; internal transcribed spacer 1, 5.8S ribosomal RNA gene, and internal transcribed spacer 2, complete sequence; and large subunit ribosomal RNA gene, partial sequence	Sub58	Fusarium_polyphialidicum	95.435	460	14	0	726	78
Sub58	99.823	564	1	0	1037	96	Fusarium sp. P22E2 18S ribosomal RNA gene, partial sequence; internal transcribed spacer 1, 5.8S ribosomal RNA gene, and internal transcribed spacer 2, complete sequence; and 28S ribosomal RNA gene, partial sequence	Sub58	Fusarium_kyushuense	95.207	459	17	0	721	78
Sub66	98.96	577	4	0	1031	99	Cladosporium sp. strain 19LATH006 small subunit ribosomal RNA gene, partial sequence; internal transcribed spacer 1, 5.8S ribosomal RNA gene, and internal transcribed spacer 2, complete sequence; and large subunit ribosomal RNA gene, partial sequence	Sub66	Cladosporium_delicatulum	99.598	498	2	0	909	86
Sub66	99.47	566	1	0	1027	97	Cladosporium anthropophilum culture CPC:22272 18S ribosomal RNA gene, partial sequence; internal transcribed spacer 1, 5.8S ribosomal RNA gene, and internal transcribed spacer 2, complete sequence; and 28S ribosomal RNA gene, partial sequence	Sub66	Cladosporium_ramotenellum	98.4	500	6	0	878	86
Sub66	99.469	565	1	0	1026	97	Cladosporium sp. isolate RRT-P5 small subunit ribosomal RNA gene, partial sequence; internal transcribed spacer 1, 5.8S ribosomal RNA gene, and internal transcribed spacer 2, complete sequence; and large subunit ribosomal RNA gene, partial sequence	Sub66	Cladosporium_flabelliforme	98.77	488	5	0	867	84
Sub66	99.469	565	1	0	1026	97	Cladosporium sp. isolate RRT-P3 small subunit ribosomal RNA gene, partial sequence; internal transcribed spacer 1, 5.8S ribosomal RNA gene, and internal transcribed spacer 2, complete sequence; and large subunit ribosomal RNA gene, partial sequence	Sub66	Mycosphaerella_tassiana	97.26	511	11	0	863	88
Sub66	98.623	581	5	0	1026	100	Cladosporium anthropophilum culture personal:Jos:Houbraken:DTO:324-D3 small subunit ribosomal RNA gene, partial sequence; internal transcribed spacer 1, 5.8S ribosomal RNA gene, and internal transcribed spacer 2, complete sequence; and large subunit ribosomal RNA gene, partial sequence	Sub66	Cladosporium_langeronii	98.529	476	6	0	839	82
SUT_1	99.647	566	2	0	1037	99	Fusarium chlamydosporum strain AY928 small subunit ribosomal RNA gene, partial sequence; internal transcribed spacer 1, 5.8S ribosomal RNA gene, and internal transcribed spacer 2, complete sequence; and large subunit ribosomal RNA gene, partial sequence	SUT_1	Fusarium_chlamydosporum	99.304	431	3	0	782	75
SUT_1	99.47	566	3	0	1029	99	Fusarium chlamydosporum strain DTO 418-C1 small subunit ribosomal RNA gene, partial sequence; internal transcribed spacer 1, 5.8S ribosomal RNA gene, and internal transcribed spacer 2, complete sequence; and large subunit ribosomal RNA gene, partial sequence	SUT_1	Fusarium_sp	95.781	474	16	0	761	83
SUT_1	98.951	572	3	0	1020	99	Fusarium sp. GF9C4 18S ribosomal RNA gene, partial sequence; internal transcribed spacer 1, 5.8S ribosomal RNA gene, and internal transcribed spacer 2, complete sequence; and 28S ribosomal RNA gene, partial sequence	SUT_1	Fusarium_longipes	95.781	474	12	0	758	83
SUT_1	98.947	570	6	0	1020	99	Uncultured Fusarium clone JERC309 18S ribosomal RNA gene, partial sequence; internal transcribed spacer 1, 5.8S ribosomal RNA gene, and internal transcribed spacer 2, complete sequence; and 28S ribosomal RNA gene, partial sequence	SUT_1	Fusarium_buharicum	94.328	476	20	0	723	83
SUT_1	98.94	566	5	0	1011	99	Hypocreales sp. LM198 18S ribosomal RNA gene, partial sequence	SUT_1	Fusarium_acutatum	92.475	505	31	0	715	88
U_2	99.65	572	1	0	1044	99	Fusarium sp. 3C4 18S ribosomal RNA gene, partial sequence; internal transcribed spacer 1, 5.8S ribosomal RNA gene, and internal transcribed spacer 2, complete sequence; and 28S ribosomal RNA gene, partial sequence	U_2	Gibberella_intricans	99.342	456	3	0	826	80
U_2	99.476	573	2	0	1040	100	Fusarium equiseti isolate N-1-1 small subunit ribosomal RNA gene, partial sequence; internal transcribed spacer 1, 5.8S ribosomal RNA gene, and internal transcribed spacer 2, complete sequence; and large subunit ribosomal RNA gene, partial sequence	U_2	Fusarium_sp	97.807	456	9	0	785	80
U_2	99.476	573	2	0	1040	100	Fusarium equiseti strain G388 small subunit ribosomal RNA gene, partial sequence; internal transcribed spacer 1, 5.8S ribosomal RNA gene, and internal transcribed spacer 2, complete sequence; and large subunit ribosomal RNA gene, partial sequence	U_2	Fusarium_oxysporum	93.673	490	23	0	726	85
U_2	99.476	572	2	0	1038	99	Fusarium sp. isolate DSM100287_DF16_RLCS18 small subunit ribosomal RNA gene, partial sequence; internal transcribed spacer 1, 5.8S ribosomal RNA gene, and internal transcribed spacer 2, complete sequence; and large subunit ribosomal RNA gene, partial sequence	U_2	Fusarium_polyphialidicum	95.217	460	15	0	721	80
U_2	99.476	572	2	0	1038	99	Uncultured Fusarium genomic DNA containing 18S rRNA gene, ITS1, 5.8S rRNA gene, ITS2 and 28S rRNA gene, clone 09S70C76 (MOTU113)	U_2	Fungi_sp	98.762	404	4	0	717	70
U_4	99.485	583	1	0	1059	100	Fusarium equiseti isolate FUS-32 small subunit ribosomal RNA gene, partial sequence; internal transcribed spacer 1, 5.8S ribosomal RNA gene, and internal transcribed spacer 2, complete sequence; and large subunit ribosomal RNA gene, partial sequence	U_4	Gibberella_intricans	99.344	457	2	0	826	79
U_4	99.484	581	1	0	1055	99	Fusarium sp. 3C4 18S ribosomal RNA gene, partial sequence; internal transcribed spacer 1, 5.8S ribosomal RNA gene, and internal transcribed spacer 2, complete sequence; and 28S ribosomal RNA gene, partial sequence	U_4	Fusarium_sp	97.812	457	8	0	787	79
U_4	99.313	582	2	0	1051	100	Fusarium equiseti isolate N-1-1 small subunit ribosomal RNA gene, partial sequence; internal transcribed spacer 1, 5.8S ribosomal RNA gene, and internal transcribed spacer 2, complete sequence; and large subunit ribosomal RNA gene, partial sequence	U_4	Fusarium_oxysporum	93.686	491	22	0	726	84
U_4	99.313	582	2	0	1051	100	Fusarium equiseti strain G388 small subunit ribosomal RNA gene, partial sequence; internal transcribed spacer 1, 5.8S ribosomal RNA gene, and internal transcribed spacer 2, complete sequence; and large subunit ribosomal RNA gene, partial sequence	U_4	Fusarium_polyphialidicum	95.228	461	14	0	723	79
U_4	99.313	582	1	0	1050	99	Fusarium equiseti isolate N-11-2 small subunit ribosomal RNA gene, partial sequence; internal transcribed spacer 1, 5.8S ribosomal RNA gene, and internal transcribed spacer 2, complete sequence; and large subunit ribosomal RNA gene, partial sequence	U_4	Fusarium_kyushuense	95	460	17	0	717	79
U_9	98.723	470	0	0	830	100	Fusarium sp. isolate VIB70 small subunit ribosomal RNA gene, partial sequence; internal transcribed spacer 1 and 5.8S ribosomal RNA gene, complete sequence; and internal transcribed spacer 2, partial sequence	U_9	Gibberella_intricans	98.026	456	3	0	787	97
U_9	98.723	470	0	0	830	100	Fusarium equiseti isolate VIB70 small subunit ribosomal RNA gene, partial sequence; internal transcribed spacer 1 and 5.8S ribosomal RNA gene, complete sequence; and internal transcribed spacer 2, partial sequence	U_9	Fusarium_sp	96.93	456	7	0	758	97
U_9	98.723	470	0	0	830	100	Fusarium equiseti genomic DNA containing 18S rRNA gene, ITS1, 5.8S rRNA gene, ITS2, 28S rRNA gene, isolate DBT-91	U_9	Fusarium_polyphialidicum	94.348	460	13	0	693	97
U_9	98.514	471	0	0	824	100	Fusarium incarnatum isolate PKS9 small subunit ribosomal RNA gene, partial sequence; internal transcribed spacer 1, 5.8S ribosomal RNA gene, and internal transcribed spacer 2, complete sequence; and large subunit ribosomal RNA gene, partial sequence	U_9	Fusarium_kyushuense	94.118	459	16	0	688	97
U_9	98.511	470	1	0	824	100	Fusarium equiseti isolate C1-44 small subunit ribosomal RNA gene, partial sequence; internal transcribed spacer 1 and 5.8S ribosomal RNA gene, complete sequence; and internal transcribed spacer 2, partial sequence	U_9	Ascomycota_sp	98.219	393	1	0	682	83
U_13	100	569	0	0	1051	100	Fusarium sp. 3C4 18S ribosomal RNA gene, partial sequence; internal transcribed spacer 1, 5.8S ribosomal RNA gene, and internal transcribed spacer 2, complete sequence; and 28S ribosomal RNA gene, partial sequence	U_13	Gibberella_intricans	99.561	456	2	0	832	80
U_13	99.824	569	1	0	1046	100	Fusarium equiseti isolate N-1-1 small subunit ribosomal RNA gene, partial sequence; internal transcribed spacer 1, 5.8S ribosomal RNA gene, and internal transcribed spacer 2, complete sequence; and large subunit ribosomal RNA gene, partial sequence	U_13	Fusarium_sp	98.026	456	8	0	791	80
U_13	99.824	569	1	0	1046	100	Fusarium sp. isolate DSM100287_DF16_RLCS18 small subunit ribosomal RNA gene, partial sequence; internal transcribed spacer 1, 5.8S ribosomal RNA gene, and internal transcribed spacer 2, complete sequence; and large subunit ribosomal RNA gene, partial sequence	U_13	Fusarium_oxysporum	93.878	490	22	0	732	85
U_13	99.824	569	1	0	1046	100	Fusarium equiseti strain G388 small subunit ribosomal RNA gene, partial sequence; internal transcribed spacer 1, 5.8S ribosomal RNA gene, and internal transcribed spacer 2, complete sequence; and large subunit ribosomal RNA gene, partial sequence	U_13	Fusarium_polyphialidicum	95.435	460	14	0	726	80
U_13	99.824	569	1	0	1046	100	Uncultured Fusarium genomic DNA containing 18S rRNA gene, ITS1, 5.8S rRNA gene, ITS2 and 28S rRNA gene, clone 09S70C76 (MOTU113)	U_13	Fusarium_kyushuense	95.207	459	17	0	721	80
U_14	100	544	0	0	1005	100	Fusarium equiseti isolate RM127 small subunit ribosomal RNA gene, partial sequence; internal transcribed spacer 1, 5.8S ribosomal RNA gene, and internal transcribed spacer 2, complete sequence; and large subunit ribosomal RNA gene, partial sequence	U_14	Gibberella_intricans	99.342	456	3	0	826	84
U_14	100	544	0	0	1005	100	Fusarium equiseti isolate BRRI-Gop-F3 small subunit ribosomal RNA gene, partial sequence; internal transcribed spacer 1, 5.8S ribosomal RNA gene, and internal transcribed spacer 2, complete sequence; and large subunit ribosomal RNA gene, partial sequence	U_14	Fusarium_sp	98.246	456	7	0	797	84
U_14	100	544	0	0	1005	100	Fusarium equiseti isolate F238 small subunit ribosomal RNA gene, partial sequence; internal transcribed spacer 1, 5.8S ribosomal RNA gene, and internal transcribed spacer 2, complete sequence; and large subunit ribosomal RNA gene, partial sequence	U_14	Fusarium_oxysporum	94.082	490	21	0	737	89
U_14	99.816	544	1	0	1000	100	Fusarium incarnatum strain DTO 417-I8 small subunit ribosomal RNA gene, partial sequence; internal transcribed spacer 1, 5.8S ribosomal RNA gene, and internal transcribed spacer 2, complete sequence; and large subunit ribosomal RNA gene, partial sequence	U_14	Fusarium_polyphialidicum	95.652	460	13	0	732	84
U_14	99.816	544	1	0	1000	100	Fusarium equiseti voucher SY14 small subunit ribosomal RNA gene, partial sequence; internal transcribed spacer 1, 5.8S ribosomal RNA gene, and internal transcribed spacer 2, complete sequence; and large subunit ribosomal RNA gene, partial sequence	U_14	Fusarium_kyushuense	95.425	459	16	0	726	84
U_15	99.649	570	1	0	1040	99	Fusarium sp. 3C4 18S ribosomal RNA gene, partial sequence; internal transcribed spacer 1, 5.8S ribosomal RNA gene, and internal transcribed spacer 2, complete sequence; and 28S ribosomal RNA gene, partial sequence	U_15	Gibberella_intricans	99.342	456	3	0	826	80
U_15	99.476	572	1	0	1038	100	Fusarium equiseti isolate FUS-18 small subunit ribosomal RNA gene, partial sequence; internal transcribed spacer 1, 5.8S ribosomal RNA gene, and internal transcribed spacer 2, complete sequence; and large subunit ribosomal RNA gene, partial sequence	U_15	Fusarium_sp	98.246	456	7	0	797	80
U_15	99.476	572	1	0	1038	100	Fusarium equiseti isolate FUS21 small subunit ribosomal RNA gene, partial sequence; internal transcribed spacer 1, 5.8S ribosomal RNA gene, and internal transcribed spacer 2, complete sequence; and large subunit ribosomal RNA gene, partial sequence	U_15	Fusarium_oxysporum	94.082	490	21	0	737	85
U_15	99.476	572	1	0	1038	100	Fusarium equiseti isolate FUS18-1 small subunit ribosomal RNA gene, partial sequence; internal transcribed spacer 1, 5.8S ribosomal RNA gene, and internal transcribed spacer 2, complete sequence; and large subunit ribosomal RNA gene, partial sequence	U_15	Fusarium_polyphialidicum	95.652	460	13	0	732	80
U_15	99.476	572	1	0	1038	100	Fusarium equiseti isolate FUS2 small subunit ribosomal RNA gene, partial sequence; internal transcribed spacer 1, 5.8S ribosomal RNA gene, and internal transcribed spacer 2, complete sequence; and large subunit ribosomal RNA gene, partial sequence	U_15	Fusarium_kyushuense	95.425	459	16	0	726	80
V22	100	551	0	0	1018	100	Fusarium equiseti voucher SY14 small subunit ribosomal RNA gene, partial sequence; internal transcribed spacer 1, 5.8S ribosomal RNA gene, and internal transcribed spacer 2, complete sequence; and large subunit ribosomal RNA gene, partial sequence	V22	Gibberella_intricans	99.561	456	2	0	832	83
V22	100	551	0	0	1018	100	Fusarium equiseti isolate RM140 small subunit ribosomal RNA gene, partial sequence; internal transcribed spacer 1, 5.8S ribosomal RNA gene, and internal transcribed spacer 2, complete sequence; and large subunit ribosomal RNA gene, partial sequence	V22	Fusarium_sp	98.026	456	8	0	791	83
V22	100	551	0	0	1018	100	Fusarium equiseti strain mlt7 small subunit ribosomal RNA gene, partial sequence; internal transcribed spacer 1, 5.8S ribosomal RNA gene, and internal transcribed spacer 2, complete sequence; and large subunit ribosomal RNA gene, partial sequence	V22	Fusarium_oxysporum	93.878	490	22	0	732	88
V22	100	551	0	0	1018	100	Fusarium sp. 3C4 18S ribosomal RNA gene, partial sequence; internal transcribed spacer 1, 5.8S ribosomal RNA gene, and internal transcribed spacer 2, complete sequence; and 28S ribosomal RNA gene, partial sequence	V22	Fusarium_polyphialidicum	95.435	460	14	0	726	83
V22	100	551	0	0	1018	100	Fusarium equiseti voucher RIFA 203 18S ribosomal RNA gene, partial sequence; internal transcribed spacer 1, 5.8S ribosomal RNA gene, and internal transcribed spacer 2, complete sequence; and 28S ribosomal RNA gene, partial sequence	V22	Fusarium_kyushuense	95.207	459	17	0	721	83
W_1	100	567	0	0	1048	100	Fusarium sp. 3C4 18S ribosomal RNA gene, partial sequence; internal transcribed spacer 1, 5.8S ribosomal RNA gene, and internal transcribed spacer 2, complete sequence; and 28S ribosomal RNA gene, partial sequence	W_1	Gibberella_intricans	99.561	456	2	0	832	80
W_1	99.824	567	1	0	1042	100	Fusarium equiseti isolate N-1-1 small subunit ribosomal RNA gene, partial sequence; internal transcribed spacer 1, 5.8S ribosomal RNA gene, and internal transcribed spacer 2, complete sequence; and large subunit ribosomal RNA gene, partial sequence	W_1	Fusarium_sp	98.026	456	8	0	791	80
W_1	99.824	567	1	0	1042	100	Fusarium sp. isolate DSM100287_DF16_RLCS18 small subunit ribosomal RNA gene, partial sequence; internal transcribed spacer 1, 5.8S ribosomal RNA gene, and internal transcribed spacer 2, complete sequence; and large subunit ribosomal RNA gene, partial sequence	W_1	Fusarium_oxysporum	93.878	490	22	0	732	86
W_1	99.824	567	1	0	1042	100	Fusarium equiseti isolate RM268 small subunit ribosomal RNA gene, partial sequence; internal transcribed spacer 1, 5.8S ribosomal RNA gene, and internal transcribed spacer 2, complete sequence; and large subunit ribosomal RNA gene, partial sequence	W_1	Fusarium_polyphialidicum	95.435	460	14	0	726	80
W_1	99.824	567	1	0	1042	100	Fusarium equiseti strain G388 small subunit ribosomal RNA gene, partial sequence; internal transcribed spacer 1, 5.8S ribosomal RNA gene, and internal transcribed spacer 2, complete sequence; and large subunit ribosomal RNA gene, partial sequence	W_1	Fusarium_kyushuense	95.207	459	17	0	721	81
W_5	100	466	0	0	861	100	Fusarium sp. ZG-3-1-3 18S ribosomal RNA gene, partial sequence; internal transcribed spacer 1, 5.8S ribosomal RNA gene, and internal transcribed spacer 2, complete sequence; and 28S ribosomal RNA gene, partial sequence	W_5	Gibberella_intricans	99.561	456	2	0	832	98
W_5	100	466	0	0	861	100	Fusarium equiseti isolate CNU122035 18S ribosomal RNA gene, partial sequence; internal transcribed spacer 1 and 5.8S ribosomal RNA gene, complete sequence; and internal transcribed spacer 2, partial sequence	W_5	Fusarium_sp	98.026	456	8	0	791	98
W_5	99.786	467	0	0	856	100	Uncultured Fusarium clone BFRIPFE1 small subunit ribosomal RNA gene, partial sequence; internal transcribed spacer 1, 5.8S ribosomal RNA gene, and internal transcribed spacer 2, complete sequence; and large subunit ribosomal RNA gene, partial sequence	W_5	Fusarium_polyphialidicum	95.879	461	10	0	737	98
W_5	99.786	467	0	0	856	100	Fusarium sp. strain GFR11 small subunit ribosomal RNA gene, partial sequence; internal transcribed spacer 1 and 5.8S ribosomal RNA gene, complete sequence; and internal transcribed spacer 2, partial sequence	W_5	Fusarium_kyushuense	95.643	459	15	0	732	98
W_5	99.786	467	0	0	856	100	Fusarium equiseti isolate YY1 small subunit ribosomal RNA gene, partial sequence; internal transcribed spacer 1 and 5.8S ribosomal RNA gene, complete sequence; and internal transcribed spacer 2, partial sequence	W_5	Fusarium_sporotrichioides	95.207	459	17	0	721	98
Sub_18	100	550	0	0	1016	99	Cladosporium sp. 1 SDM-2014 genomic DNA sequence contains ITS1, 5.8S rRNA gene and ITS2, strain UTHSC DI-13-207	Sub_18	Cladosporium_delicatulum	99.799	498	1	0	915	90
Sub_18	100	549	0	0	1014	99	Cladosporium anthropophilum culture CPC:22272 18S ribosomal RNA gene, partial sequence; internal transcribed spacer 1, 5.8S ribosomal RNA gene, and internal transcribed spacer 2, complete sequence; and 28S ribosomal RNA gene, partial sequence	Sub_18	Cladosporium_ramotenellum	98.6	500	5	0	883	91
Sub_18	99.819	551	1	0	1013	100	Cladosporium xylophilum isolate FR1801 small subunit ribosomal RNA gene, partial sequence; internal transcribed spacer 1, 5.8S ribosomal RNA gene, and internal transcribed spacer 2, complete sequence; and large subunit ribosomal RNA gene, partial sequence	Sub_18	Cladosporium_flabelliforme	98.975	488	4	0	872	89
Sub_18	99.819	552	0	0	1013	100	Cladosporium sp. isolate RRT-P5 small subunit ribosomal RNA gene, partial sequence; internal transcribed spacer 1, 5.8S ribosomal RNA gene, and internal transcribed spacer 2, complete sequence; and large subunit ribosomal RNA gene, partial sequence	Sub_18	Mycosphaerella_tassiana	97.456	511	10	0	869	93
Sub_18	99.819	552	0	0	1013	100	Cladosporium sp. isolate RRT-P3 small subunit ribosomal RNA gene, partial sequence; internal transcribed spacer 1, 5.8S ribosomal RNA gene, and internal transcribed spacer 2, complete sequence; and large subunit ribosomal RNA gene, partial sequence	Sub_18	Cladosporium_langeronii	98.529	476	6	0	839	86
Sub_19	100	550	0	0	1016	99	Cladosporium sp. 1 SDM-2014 genomic DNA sequence contains ITS1, 5.8S rRNA gene and ITS2, strain UTHSC DI-13-207	Sub_19	Cladosporium_delicatulum	99.799	498	1	0	915	90
Sub_19	100	549	0	0	1014	99	Cladosporium anthropophilum culture CPC:22272 18S ribosomal RNA gene, partial sequence; internal transcribed spacer 1, 5.8S ribosomal RNA gene, and internal transcribed spacer 2, complete sequence; and 28S ribosomal RNA gene, partial sequence	Sub_19	Cladosporium_ramotenellum	98.6	500	5	0	883	91
Sub_19	99.819	551	1	0	1013	100	Cladosporium xylophilum isolate FR1801 small subunit ribosomal RNA gene, partial sequence; internal transcribed spacer 1, 5.8S ribosomal RNA gene, and internal transcribed spacer 2, complete sequence; and large subunit ribosomal RNA gene, partial sequence	Sub_19	Cladosporium_flabelliforme	98.975	488	4	0	872	89
Sub_19	99.819	552	0	0	1013	100	Cladosporium sp. isolate RRT-P5 small subunit ribosomal RNA gene, partial sequence; internal transcribed spacer 1, 5.8S ribosomal RNA gene, and internal transcribed spacer 2, complete sequence; and large subunit ribosomal RNA gene, partial sequence	Sub_19	Mycosphaerella_tassiana	97.456	511	10	0	869	93
Sub_19	99.819	552	0	0	1013	100	Cladosporium sp. isolate RRT-P3 small subunit ribosomal RNA gene, partial sequence; internal transcribed spacer 1, 5.8S ribosomal RNA gene, and internal transcribed spacer 2, complete sequence; and large subunit ribosomal RNA gene, partial sequence	Sub_19	Cladosporium_langeronii	98.529	476	6	0	839	86
Sub_27	100	542	0	0	1002	100	Cladosporium cladosporioides strain VGVR-06 internal transcribed spacer 1, partial sequence; 5.8S ribosomal RNA gene and internal transcribed spacer 2, complete sequence; and large subunit ribosomal RNA gene, partial sequence	Sub_27	Cladosporium_delicatulum	99.799	498	1	0	915	92
Sub_27	99.815	542	1	0	996	100	Uncultured fungus clone ZB042802416(32) small subunit ribosomal RNA gene, partial sequence; internal transcribed spacer 1, 5.8S ribosomal RNA gene, and internal transcribed spacer 2, complete sequence; and large subunit ribosomal RNA gene, partial sequence	Sub_27	Cladosporium_ramotenellum	98.6	500	5	0	883	92
Sub_27	99.815	542	1	0	996	100	Cladosporium cladosporioides isolate O3 small subunit ribosomal RNA gene, partial sequence; internal transcribed spacer 1, 5.8S ribosomal RNA gene, and internal transcribed spacer 2, complete sequence; and large subunit ribosomal RNA gene, partial sequence	Sub_27	Cladosporium_flabelliforme	98.975	488	4	0	872	90
Sub_27	99.815	542	1	0	996	100	Cladosporium cladosporioides isolate O2 small subunit ribosomal RNA gene, partial sequence; internal transcribed spacer 1, 5.8S ribosomal RNA gene, and internal transcribed spacer 2, complete sequence; and large subunit ribosomal RNA gene, partial sequence	Sub_27	Mycosphaerella_tassiana	97.436	507	10	0	861	93
Sub_27	99.815	542	1	0	996	100	Cladosporium cladosporioides isolate O1 small subunit ribosomal RNA gene, partial sequence; internal transcribed spacer 1, 5.8S ribosomal RNA gene, and internal transcribed spacer 2, complete sequence; and large subunit ribosomal RNA gene, partial sequence	Sub_27	Cladosporium_langeronii	98.529	476	6	0	839	88
Sub_29	100	531	0	0	981	100	Cladosporium xylophilum isolate FR1801 small subunit ribosomal RNA gene, partial sequence; internal transcribed spacer 1, 5.8S ribosomal RNA gene, and internal transcribed spacer 2, complete sequence; and large subunit ribosomal RNA gene, partial sequence	Sub_29	Cladosporium_delicatulum	100	498	0	0	920	94
Sub_29	100	531	0	0	981	100	Cladosporium cladosporioides isolate 16_DS.ST16.TLOM1 small subunit ribosomal RNA gene, partial sequence; internal transcribed spacer 1, 5.8S ribosomal RNA gene, and internal transcribed spacer 2, complete sequence; and large subunit ribosomal RNA gene, partial sequence	Sub_29	Cladosporium_ramotenellum	98.8	500	4	0	889	94
Sub_29	100	531	0	0	981	100	Cladosporium sp. RR71 internal transcribed spacer 1, partial sequence; 5.8S ribosomal RNA gene and internal transcribed spacer 2, complete sequence; and 28S ribosomal RNA gene, partial sequence	Sub_29	Cladosporium_flabelliforme	99.18	488	3	0	878	92
Sub_29	100	531	0	0	981	100	Cladosporium tenuissimum isolate 2687 18S ribosomal RNA gene, partial sequence; internal transcribed spacer 1, 5.8S ribosomal RNA gene, and internal transcribed spacer 2, complete sequence; and 28S ribosomal RNA gene, partial sequence	Sub_29	Mycosphaerella_tassiana	97.633	507	9	0	867	95
Sub_29	100	530	0	0	979	99	Cladosporium subuliforme strain CBS 126500 small subunit ribosomal RNA gene, partial sequence; internal transcribed spacer 1, 5.8S ribosomal RNA gene, and internal transcribed spacer 2, complete sequence; and large subunit ribosomal RNA gene, partial sequence	Sub_29	Cladosporium_langeronii	98.739	476	5	0	845	90
D1	100	325	0	1.78e-167	601	100	Fusarium sp. isolate A61 small subunit ribosomal RNA gene, partial sequence; internal transcribed spacer 1 and 5.8S ribosomal RNA gene, complete sequence; and internal transcribed spacer 2, partial sequence	D1	Fusarium_acutatum	99.385	325	2	1.83e-168	590	100
D1	100	325	0	1.78e-167	601	100	Fusarium verticillioides strain 3-F5 small subunit ribosomal RNA gene, partial sequence; internal transcribed spacer 1 and 5.8S ribosomal RNA gene, complete sequence; and internal transcribed spacer 2, partial sequence	D1	Fusarium_oxysporum	99.385	325	1	6.59e-168	588	100
D1	100	325	0	1.78e-167	601	100	Fusarium sp. strain B1 small subunit ribosomal RNA gene, partial sequence; internal transcribed spacer 1 and 5.8S ribosomal RNA gene, complete sequence; and internal transcribed spacer 2, partial sequence	D1	Fusarium_oxysporum	99.08	326	2	8.53e-167	584	100
D1	100	325	0	1.78e-167	601	100	Fusarium proliferatum strain TH11-3 small subunit ribosomal RNA gene, partial sequence; internal transcribed spacer 1, 5.8S ribosomal RNA gene, and internal transcribed spacer 2, complete sequence; and large subunit ribosomal RNA gene, partial sequence	D1	Fusarium_denticulatum	100	311	0	5.13e-164	575	96
D1	100	325	0	1.78e-167	601	100	Fusarium proliferatum strain JA5-6 small subunit ribosomal RNA gene, partial sequence; internal transcribed spacer 1, 5.8S ribosomal RNA gene, and internal transcribed spacer 2, complete sequence; and large subunit ribosomal RNA gene, partial sequence	D1	Fusarium_guttiforme	100	306	0	3.09e-161	566	94
DM1	99.147	469	2	0	843	100	Fusarium proliferatum strain TH11-3 small subunit ribosomal RNA gene, partial sequence; internal transcribed spacer 1, 5.8S ribosomal RNA gene, and internal transcribed spacer 2, complete sequence; and large subunit ribosomal RNA gene, partial sequence	DM1	Fusarium_guttiforme	98.908	458	3	0	817	98
DM1	99.147	469	2	0	843	100	Fusarium proliferatum strain JA5-6 small subunit ribosomal RNA gene, partial sequence; internal transcribed spacer 1, 5.8S ribosomal RNA gene, and internal transcribed spacer 2, complete sequence; and large subunit ribosomal RNA gene, partial sequence	DM1	Gibberella_circinata	98.908	458	3	0	817	98
DM1	99.147	469	2	0	843	100	Fusarium proliferatum strain JA5-5 small subunit ribosomal RNA gene, partial sequence; internal transcribed spacer 1, 5.8S ribosomal RNA gene, and internal transcribed spacer 2, complete sequence; and large subunit ribosomal RNA gene, partial sequence	DM1	Fusarium_bactridioides	98.69	458	4	0	811	98
DM1	99.147	469	2	0	843	100	Fusarium proliferatum strain CBB-5 small subunit ribosomal RNA gene, partial sequence; internal transcribed spacer 1, 5.8S ribosomal RNA gene, and internal transcribed spacer 2, complete sequence; and large subunit ribosomal RNA gene, partial sequence	DM1	Fusarium_ramigenum	98.69	458	4	0	811	98
DM1	99.147	469	2	0	843	100	Fusarium proliferatum strain TH12-5 small subunit ribosomal RNA gene, partial sequence; internal transcribed spacer 1, 5.8S ribosomal RNA gene, and internal transcribed spacer 2, complete sequence; and large subunit ribosomal RNA gene, partial sequence	DM1	Fusarium_lactis	98.472	458	5	0	806	98
L_1	99.769	433	0	0	793	100	Fusarium equiseti isolate C1-44 small subunit ribosomal RNA gene, partial sequence; internal transcribed spacer 1 and 5.8S ribosomal RNA gene, complete sequence; and internal transcribed spacer 2, partial sequence	L_1	Gibberella_intricans	99.299	428	2	0	773	99
L_1	99.769	433	0	0	793	100	Fusarium equiseti isolate LS125 internal transcribed spacer 1, partial sequence; 5.8S ribosomal RNA gene, complete sequence; and internal transcribed spacer 2, partial sequence	L_1	Fusarium_sp	97.664	428	8	0	734	99
L_1	99.769	433	0	0	793	100	Fusarium equiseti isolate RS158 internal transcribed spacer 1, partial sequence; 5.8S ribosomal RNA gene, complete sequence; and internal transcribed spacer 2, partial sequence	L_1	Ascomycota_sp	99.237	393	2	0	708	91
L_1	99.769	433	0	0	793	100	Fusarium equiseti isolate N10 small subunit ribosomal RNA gene, partial sequence; internal transcribed spacer 1 and 5.8S ribosomal RNA gene, complete sequence; and internal transcribed spacer 2, partial sequence	L_1	Fusarium_polyphialidicum	94.907	432	14	0	669	99
L_1	99.769	433	0	0	793	100	Fusarium sp. isolate H10 internal transcribed spacer 1, 5.8S ribosomal RNA gene, and internal transcribed spacer 2, complete sequence	L_1	Fusarium_kyushuense	94.651	430	17	0	662	99
SUT_2	98.738	317	1	2.91e-155	560	100	Fusarium graminearum isolate TD2 small subunit ribosomal RNA gene, partial sequence; internal transcribed spacer 1 and 5.8S ribosomal RNA gene, complete sequence; and internal transcribed spacer 2, partial sequence	SUT_2	Fusarium_asiaticum	98.706	309	1	3.88e-155	545	97
SUT_2	98.738	317	1	2.91e-155	560	100	Fusarium graminearum strain LZ17 internal transcribed spacer 1, partial sequence; 5.8S ribosomal RNA gene, complete sequence; and internal transcribed spacer 2, partial sequence	SUT_2	Gibberella_zeae	98.706	309	1	3.88e-155	545	97
SUT_2	98.738	317	1	2.91e-155	560	100	Fusarium graminearum isolate PAK-14 small subunit ribosomal RNA gene, partial sequence; internal transcribed spacer 1, 5.8S ribosomal RNA gene, and internal transcribed spacer 2, complete sequence; and large subunit ribosomal RNA gene, partial sequence	SUT_2	Fusarium_culmorum	98.382	309	2	1.8e-153	540	97
SUT_2	98.738	317	1	2.91e-155	560	100	Fusarium graminearum isolate PAK-10 internal transcribed spacer 1, partial sequence; 5.8S ribosomal RNA gene, complete sequence; and internal transcribed spacer 2, partial sequence	SUT_2	Gibberella_zeae	98.382	309	2	1.8e-153	540	97
SUT_2	98.738	317	1	2.91e-155	560	100	Fusarium graminearum strain CBS 130669 small subunit ribosomal RNA gene, partial sequence; internal transcribed spacer 1 and 5.8S ribosomal RNA gene, complete sequence; and internal transcribed spacer 2, partial sequence	SUT_2	Nectriaceae_sp	97.419	310	1	6.54e-148	521	97
